# Supplementary material for: Modulation of Albumin Esterase Activity by Warfarin and Diazepam
Source: Int J Mol Sci. 2024 Oct 27;25(21):11543. doi: 10.3390/ijms252111543 (PMC11546595; doi:10.3390/ijms252111543)
Supplement: Supplementary file 1 [file ijms-25-11543-s001.zip]

Archive with 1 entries (1 files):
- ijms-3237733-supplementary.pdf
